# Supplementary material for: Discovery of Marine-Inspired Guanidine-Based PDE4 Inhibitors for the Treatment of Chronic Obstructive Pulmonary Disease
Source: Mar Drugs. 2026 Feb 25;24(3):90. doi: 10.3390/md24030090 (PMC13028064; doi:10.3390/md24030090)
Supplement: Supplementary file 1 [file marinedrugs-24-00090-s001.zip]

Archive with 1 entries (1 files):
- marinedrugs-4155499-supplementary.pdf
